# Supplementary material for: Effects of Single-Walled Carbon Nanotubes on the Development and Reproductive Performance of Tetranychus turkestani
Source: Insects. 2026 Mar 5;17(3):284. doi: 10.3390/insects17030284 (PMC13026760; doi:10.3390/insects17030284)
Supplement: Supplementary file 1 [file insects-17-00284-s001.zip]

Archive with 1 entries (1 files):
- insects-4184755-supplementary.pdf
